# Supplementary material for: p27 controls autophagic vesicle trafficking in glucose-deprived cells via the regulation of ATAT1-mediated microtubule acetylation
Source: Cell Death Dis. 2021 May 13;12(5):481. doi: 10.1038/s41419-021-03759-9 (PMC8119952; doi:10.1038/s41419-021-03759-9)
Supplement: Supplementary file 7 — Dataset Fig. 1 [file 41419_2021_3759_MOESM7_ESM.xlsx]

## Sheet: 1B
Fig 1B	LC3B/loading control
	p27+/+	p27-/-
	1	0.86
	1	0.28
	1	0.37
	1	0.84
	1	0.56
	1	0.28
	Table Analyzed	lc3 flux fold change wt ko
	Column B	p27-/-
	vs.	vs.
	Column A	p27+/+
	Unpaired t test with Welch's correction
	P value	0.0077
	P value summary	**
	Significantly different? (P < 0.05)	Yes
	One- or two-tailed P value?	Two-tailed
	Welch-corrected t, df	t=4.296 df=5.000
	How big is the difference?
	Mean ± SEM of column A	1.000 ± 0.0 N=6
	Mean ± SEM of column B	0.5317 ± 0.1090 N=6
	Difference between means	-0.4683 ± 0.1090
	95% confidence interval	-0.7485 to -0.1881
	R square	0.7869
	F test to compare variances
	F,DFn, Dfd
	P value
	P value summary
	Significantly different? (P < 0.05)

## Sheet: 1C
Fig.1C	LC3B/loading control
	p27+/+	p27-/-
	0.941911	1.13706
	1.4783	0.826428
	0.588821	0.840133
	Table Analyzed	autophagosome formation
	Column B	p27-/-
	vs.	vsw
	Column A	p27+/+
	Unpaired t test with Welch's correction
	P value	0.8234
	P value summary	ns
	Significantly different? (P < 0.05)	No
	One- or two-tailed P value?	Two-tailed
	Welch-corrected t, df	t=0w2465 df=2w600
	How big is the difference?
	Mean ± SEM of column A	1w003 ± 0w2586 N=3
	Mean ± SEM of column B	0w9345 ± 0w1013 N=3
	Difference between means	-0w06847 ± 0w2777
	95% confidence interval	-1w034 to 0w8975
	R square	0.02284
	F test to compare variances
	F,DFn, Dfd	6w511, 2, 2
	P value	0.2663
	P value summary	ns
	Significantly different? (P < 0.05)	No

## Sheet: 1D
Fig. 1D		Number of ATG16L1 dots per cell
		p27+/+			p27-/-
		Mean	SD	Cell number	Mean	SD	Cell number
	0 h	1.0733	0.542242	210	1.07346	0.432128	222
	24 h	1.56955	1.19237	625	1.44935	1.51717	906
	48 h	1.83292	1.61663	822	2.06204	2.04684	284
	Compare each cell mean with the other cell mean in that row.
	Number of families	1
	Number of comparisons per family	3
	Alpha	0.05
	Bonferroni's multiple comparisons test	Mean Diff.	95% CI of diff.	Significant?	Summary	Adjusted P Value
	p27+/+ - p27-/-
	0 h	-0.0001609	-0.3336 to 0.3332	No	ns	> 0.9999
	24 h	0.1202	-0.05990 to 0.3003	No	ns	0.33
	48 h	-0.2291	-0.4675 to 0.009284	No	ns	0.0642
	Test details	Mean 1	Mean 2	Mean Diff.	SE of diff.	N1
	p27+/+ - p27-/-
	0 h	1.073	1.073	-0.0001609	0.1392	210
	24 h	1.57	1.449	0.1202	0.07519	625
	48 h	1.833	2.062	-0.2291	0.09953	822

## Sheet: 1F
Fig. 1F	% of vesicles		glucose starvation 24 h
		LC3+pATG16-																														LC3+pATG16+
	p27+/+	26.455	10.4221	24.3194	9.22205	15.2277	8.1862	19.6721	23.7569	23.5561	17.7819	18.4787	0	0.490196	1.77419	0.230415																8.14815	7.06288	3.0853	5.53838	12.2366	18.5393	16.0954	11.3654	15.0623	5.76208	11.8231	3.22581	2.45098	3.22581	1.38249
	p27-/-	52.8358	58.4431	44.5946	31.9964	72.7891	59.0042	56.0203	31.751	42.3077	17.1111	1.5873	23.0769	0.595238	7.73452	3.45454	0.356506	1.0101	1.10193	2.69226	15.2929	0.788177	0.497427	7.54209	1.88324	1.47952	2.65487	0.172764				3.58209	4.5509	4.88565	5.97148	4.08163	3.38983	6.84411	6.11814	4.94505	60.6667	19.8413	76.9231	6.54762	78.312	16.5454	8.7344	8.08081	1.92837
	Compare each cell mean with the other cell mean in that column.
	Number of families	1
	Number of comparisons per family	3
	Alpha	0.05
	Bonferroni's multiple comparisons test	Mean Diff.	95% CI of diff.	Significant?	Summary	Adjusted P Value
	p27+/+ - p27-/-
	LC3+pATG16-	-6.65	-23.28 to 9.981	No	ns	> 0.9999
	LC3+pATG16+	-5.774	-22.40 to 10.86	No	ns	> 0.9999
	pATG16+LC3-	12.42	-4.207 to 29.05	No	ns	0.2166
	Test details	Mean 1	Mean 2	Mean Diff.	SE of diff.	N1	N2	t	DF
	p27+/+ - p27-/-
	LC3+pATG16-	13.3	19.95	-6.65	6.849	15	27	0.9708	120
	LC3+pATG16+	8.334	14.11	-5.774	6.849	15	27	0.8429	120
	pATG16+LC3-	78.36	65.94	12.42	6.849	15	27	1.814	120
	% of vesicles		glucose starvation 48 h
		LC3+pATG16-																				LC3+pATG16+																				pATG16+LC3-
	p27+/+	71.9573	38.5881	22.8723	25.6426	42.1635	53.6741	39.0476	39.7315	42.3685	27.6995	40.0826	60.4926	0	0	1.49813	0.244618					5.12455	11.4119	10.2837	12.7914	16.5385	15.2898	12.1212	10	19.068	9.33099	12.5556	11.7241	12.1951	0.934579	9.73783	1.12525					22.9182	50	66.844	61.566	41.2981	31.0361	48.8312	50.2685
	p27-/-	51.0467	74.33	76.1795	37.6734	35.97	59.6257	48.4305	35.638	48.3871	0.70028	1.50849	1.27866	4.48916	1.72456	1.02302	0.689061	1.08553	1.04167	0.519481		4.02576	8.46262	0.805524	4.26894	5.0791	8.46702	4.03587	8.84596	15.1365	4.06163	5.46826	2.68959	4.33437	8.03153	3.32481	1.63652	1.41447	7.29167	2.33766		44.9275	17.2073	23.015	58.0576	58.9509	31.9073	47.5336	55.516
	Compare each cell mean with the other cell mean in that column.
	Number of families	1
	Number of comparisons per family	3
	Alpha	0.05
	Bonferroni's multiple comparisons test	Mean Diff.	95% CI of diff.	Significant?	Summary	Adjusted P Value
	p27+/+ - p27-/-
	LC3+pATG16-	6.295	-11.59 to 24.19	No	ns	> 0.9999
	LC3+pATG16+	5.391	-12.50 to 23.28	No	ns	> 0.9999
	pATG16+LC3-	-11.69	-29.58 to 6.203	No	ns	0.3445
	Test details	Mean 1	Mean 2	Mean Diff.	SE of diff.	N1	N2	t	DF
	p27+/+ - p27-/-
	LC3+pATG16-	31.63	25.33	6.295	7.346	16	19	0.857	99
	LC3+pATG16+	10.64	5.248	5.391	7.346	16	19	0.7339	99
	pATG16+LC3-	57.73	69.42	-11.69	7.346	16	19	1.591	99
[truncated: 36 more columns]

## Sheet: 1H
Fig. 1H
		Autophagosomes			Autolysosomes
	p27+/+	16	8.1	10.5	84	91.9	89.5
	p27-/-	24.3	27.5	20.6	75.7	72.5	79.4
	Compare each cell mean with the other cell mean in that column.
	Number of families	1
	Number of comparisons per family	2
	Alpha	0.05
	Bonferroni's multiple comparisons test	Mean Diff.	95% CI of diff.	Significant?	Summary	Adjusted P Value
	p27+/+ - p27-/-
	Autophagosomes	-12.6	-21.05 to -4.145	Yes	**	0.0069
	Autolysosomes	12.6	4.145 to 21.05	Yes	**	0.0069
	Test details	Mean 1	Mean 2	Mean Diff.	SE of diff.	N1	N2	t	DF
	p27+/+ - p27-/-
	Autophagosomes	11.53	24.13	-12.6	3.073	3	3	4.1	8
	Autolysosomes	88.47	75.87	12.6	3.073	3	3	4.1	8
