# Supplementary material for: p27 controls autophagic vesicle trafficking in glucose-deprived cells via the regulation of ATAT1-mediated microtubule acetylation
Source: Cell Death Dis. 2021 May 13;12(5):481. doi: 10.1038/s41419-021-03759-9 (PMC8119952; doi:10.1038/s41419-021-03759-9)
Supplement: Supplementary file 8 — Dataset Fig. 2 [file 41419_2021_3759_MOESM8_ESM.xlsx]

## Sheet: 2C
Fig. 2 c	p27 levels
	Full medium	Glucose starv. 48 h
	1	1.3
	1	0.9
	1	0.6
	1	2.2
	1	0.77
	Table Analyzed	Copy of Copy of WB quantif
	Column B	Glucose starvw 48 h
	vs.	vsw
	Column A	Full medium
	Unpaired t test with Welch's correction
	P value	0.6187
	P value summary	ns
	Significantly different? (P < 0.05)	No
	One- or two-tailed P value?	Two-tailed
	Welch-corrected t, df	t=0w5387 df=4w000
	How big is the difference?
	Mean ± SEM of column A	1w000 ± 0w0 N=5
	Mean ± SEM of column B	1w154 ± 0w2859 N=5
	Difference between means	0w1540 ± 0w2859
	95% confidence interval	-0w6397 to 0w9477
	R square	0.06765
	F test to compare variances
	F,DFn, Dfd
	P value
	P value summary
	Significantly different? (P < 0.05)

## Sheet: 2D
Fig. 2D
	cytoplasm/nucleus ratio
	Full medium	Gluc stav 48 h
	0.382216	0.642873
	0.440835	0.71396
	0.261234	0.513327
	Table Analyzed	Copy of cyt/nuc fractions
	Column B	Glucose starvw 48 h
	vs.	vsw
	Column A	Full medium
	Unpaired t test with Welch's correction
	P value	0.03
	P value summary	*
	Significantly different? (P < 0.05)	Yes
	One- or two-tailed P value?	Two-tailed
	Welch-corrected t, df	t=3w315 df=3w957
	How big is the difference?
	Mean ± SEM of column A	0w3614 ± 0w05288 N=3
	Mean ± SEM of column B	0w6234 ± 0w05873 N=3
	Difference between means	0w2620 ± 0w07903
	95% confidence interval	0w04159 to 0w4823
	R square	0.7352
	F test to compare variances
	F,DFn, Dfd	1w234, 2, 2
	P value	0.8954
	P value summary	ns
	Significantly different? (P < 0.05)	No
