# Supplementary material for: p27 controls autophagic vesicle trafficking in glucose-deprived cells via the regulation of ATAT1-mediated microtubule acetylation
Source: Cell Death Dis. 2021 May 13;12(5):481. doi: 10.1038/s41419-021-03759-9 (PMC8119952; doi:10.1038/s41419-021-03759-9)
Supplement: Supplementary file 9 — Dataset Fig. 3 [file 41419_2021_3759_MOESM9_ESM.xlsx]

## Sheet: 3B
Fig.3B	% of cells with predominantly perinucear autophagosomes
	p27+/+	p27-/-
	100	73.3333
	100	72.7273
	100	76.9231
	100	64.2857
	90	42.8571
	100	0
	90.9091	33.3333
	100	50
	100	75
	100	13.1579
	100	26.4706
	90	6.45161
	84.6154	6.45161
	66.6667	15
	90.4762	0
	73.0769	22.2222
	81.25	11.1111
		36
	Table Analyzed	Cper image exp1 2 3
	Column B	p27-/-
	vs.	vs.
	Column A	p27+/+
	Unpaired t test with Welch's correction
	P value	< 0.0001
	P value summary	****
	Significantly different? (P < 0.05)	Yes
	One- or two-tailed P value?	Two-tailed
	Welch-corrected t, df	t=8.166 df=21.96
	How big is the difference?
	Mean ± SEM of column A	92.18 ± 2.542 N=17
	Mean ± SEM of column B	34.74 ± 6.558 N=18
	Difference between means	-57.44 ± 7.033
	95% confidence interval	-72.02 to -42.85
	R square	0.7522
	F test to compare variances
	F,DFn, Dfd	7.050, 17, 16
	P value	0.0003
	P value summary	***
	Significantly different? (P < 0.05)	Yes

## Sheet: 3E
Fig 3E	% of cells with predominantly perinucear autophagosomes
	Vector	p27
	44.9	71.7
	33.2	74.9
	45.5	65.7
	Table Analyzed	IF45 IF54 IF77
	Column B	p27
	vs.	vs.
	Column A	Vector
	Unpaired t test with Welch's correction
	P value	0.0055
	P value summary	**
	Significantly different? (P < 0.05)	Yes
	One- or two-tailed P value?	Two-tailed
	Welch-corrected t, df	t=6.125 df=3.505
	How big is the difference?
	Mean ± SEM of column A	41.20 ± 4.004 N=3
	Mean ± SEM of column B	70.77 ± 2.697 N=3
	Difference between means	29.57 ± 4.827
	95% confidence interval	15.38 to 43.75
	R square	0.9146
	F test to compare variances
	F,DFn, Dfd	2.205, 2, 2
	P value	0.6241
	P value summary	ns
	Significantly different? (P < 0.05)	No
