# Supplementary material for: p27 controls autophagic vesicle trafficking in glucose-deprived cells via the regulation of ATAT1-mediated microtubule acetylation
Source: Cell Death Dis. 2021 May 13;12(5):481. doi: 10.1038/s41419-021-03759-9 (PMC8119952; doi:10.1038/s41419-021-03759-9)
Supplement: Supplementary file 10 — Dataset Fig. 4 [file 41419_2021_3759_MOESM10_ESM.xlsx]

## Sheet: 4B
Fig.4 B
	% of cells	perinuclear LC3		less than 10 LC3 puncta		randomely distributed LC3 punc
	no acetylated MT	19.0476	11.1111	71.4286	61.1111	9.52381	27.7778
	perinuclear acetylated MT	89.6552	94.7368	6.89655	5.26316	3.44828	0
	hyperacetylated MT	46.6667	33.3333	40	66.6667	13.3333	0

## Sheet: 4C
Fig.4 C
	% of cells	high flux			low flux
	Hyperactylation	100	78.8461	90	0	21.1538	10
	Perinuclear acetylation	94.7368	70	68.6274	5.26316	30	31.3726
	Low acetylation	5.26316	34.4828	41.1765	94.7368	65.5172	58.8235
