# Supplementary material for: p27 controls autophagic vesicle trafficking in glucose-deprived cells via the regulation of ATAT1-mediated microtubule acetylation
Source: Cell Death Dis. 2021 May 13;12(5):481. doi: 10.1038/s41419-021-03759-9 (PMC8119952; doi:10.1038/s41419-021-03759-9)
Supplement: Supplementary file 11 — Dataset Fig. 5 [file 41419_2021_3759_MOESM11_ESM.xlsx]

## Sheet: 5B
Fig.5B		acetylated tubulin fluorescence intenisty fold change
		p27+/+			p27-/-
	Full medium	1	0.02502	388	0.7278	0.02084	492
	24 h no gluc	0.7996	0.01629	474	0.7213	0.02235	1316
	48 h no gluc	0.8816	0.02008	706	0.6451	0.02029	689
	Compare cell means regardless of rows and columns
	Number of families	1
	Number of comparisons per family	15
	Alpha	0.05
	Bonferroni's multiple comparisons test	Mean Diff.	95% CI of diff.	Significant?	Summary	Adjusted P Value
	Full medium:p27+/+ vs. Full medium:p27-/-	0.2722	0.1502 to 0.3942	Yes	****	< 0.0001
	Full medium:p27+/+ vs. 24 h no gluc:p27+/+	0.2004	0.07741 to 0.3234	Yes	****	< 0.0001
	Full medium:p27+/+ vs. 24 h no gluc:p27-/-	0.2787	0.1749 to 0.3825	Yes	****	< 0.0001
	Full medium:p27+/+ vs. 48 h no gluc:p27+/+	0.1184	0.004871 to 0.2319	Yes	*	0.0331
	Full medium:p27+/+ vs. 48 h no gluc:p27-/-	0.3549	0.2409 to 0.4689	Yes	****	< 0.0001
	Full medium:p27-/- vs. 24 h no gluc:p27+/+	-0.0718	-0.1874 to 0.04382	No	ns	> 0.9999
	Full medium:p27-/- vs. 24 h no gluc:p27-/-	0.0065	-0.08843 to 0.1014	No	ns	> 0.9999
	Full medium:p27-/- vs. 48 h no gluc:p27+/+	-0.1538	-0.2593 to -0.04830	Yes	***	0.0003
	Full medium:p27-/- vs. 48 h no gluc:p27-/-	0.0827	-0.02334 to 0.1887	No	ns	0.3306
	24 h no gluc:p27+/+ vs. 24 h no gluc:p27-/-	0.0783	-0.01793 to 0.1745	No	ns	0.2537
	24 h no gluc:p27+/+ vs. 48 h no gluc:p27+/+	-0.082	-0.1887 to 0.02468	No	ns	0.3604
	24 h no gluc:p27+/+ vs. 48 h no gluc:p27-/-	0.1545	0.04730 to 0.2617	Yes	***	0.0004
	24 h no gluc:p27-/- vs. 48 h no gluc:p27+/+	-0.1603	-0.2441 to -0.07649	Yes	****	< 0.0001
	24 h no gluc:p27-/- vs. 48 h no gluc:p27-/-	0.0762	-0.008277 to 0.1607	No	ns	0.1215
	48 h no gluc:p27+/+ vs. 48 h no gluc:p27-/-	0.2365	0.1403 to 0.3327	Yes	****	< 0.0001
	Test details	Mean 1	Mean 2	Mean Diff.	SE of diff.	N1	N2	t	DF
	Full medium:p27+/+ vs. Full medium:p27-/-	1	0.7278	0.2722	0.04153	388	492	6.554	4059
	Full medium:p27+/+ vs. 24 h no gluc:p27+/+	1	0.7996	0.2004	0.04188	388	474	4.785	4059
	Full medium:p27+/+ vs. 24 h no gluc:p27-/-	1	0.7213	0.2787	0.03534	388	1316	7.887	4059
	Full medium:p27+/+ vs. 48 h no gluc:p27+/+	1	0.8816	0.1184	0.03866	388	706	3.063	4059
	Full medium:p27+/+ vs. 48 h no gluc:p27-/-	1	0.6451	0.3549	0.03882	388	689	9.141	4059
	Full medium:p27-/- vs. 24 h no gluc:p27+/+	0.7278	0.7996	-0.0718	0.03937	492	474	1.824	4059
	Full medium:p27-/- vs. 24 h no gluc:p27-/-	0.7278	0.7213	0.0065	0.03232	492	1316	0.2011	4059
	Full medium:p27-/- vs. 48 h no gluc:p27+/+	0.7278	0.8816	-0.1538	0.03592	492	706	4.281	4059
	Full medium:p27-/- vs. 48 h no gluc:p27-/-	0.7278	0.6451	0.0827	0.0361	492	689	2.291	4059
	24 h no gluc:p27+/+ vs. 24 h no gluc:p27-/-	0.7996	0.7213	0.0783	0.03277	474	1316	2.39	4059
	24 h no gluc:p27+/+ vs. 48 h no gluc:p27+/+	0.7996	0.8816	-0.082	0.03632	474	706	2.258	4059
	24 h no gluc:p27+/+ vs. 48 h no gluc:p27-/-	0.7996	0.6451	0.1545	0.0365	474	689	4.233	4059
	24 h no gluc:p27-/- vs. 48 h no gluc:p27+/+	0.7213	0.8816	-0.1603	0.02854	1316	706	5.618	4059
	24 h no gluc:p27-/- vs. 48 h no gluc:p27-/-	0.7213	0.6451	0.0762	0.02876	1316	689	2.649	4059
	48 h no gluc:p27+/+ vs. 48 h no gluc:p27-/-	0.8816	0.6451	0.2365	0.03276	706	689	7.22	4059

## Sheet: 5F
Fig 1 F	acetylated tubulin fluorescence intenisty fold change
	+ vector	+ p27
	1.08059	3.78744
	1.06449	3.43836
	0.887429	4.29206
	0.772879	6.31581
	1.065	3.08263
	0.929698	3.89055
	0.950857	4.49291
	1.05281	3.61505
	1.21071	4.97341
	0.985526	5.44034
	1.01684	5.83301
	0.919799	1.38082
	0.926281	1.21216
	0.778756	2.0101
	1.28856	1.21087
	1.06	1.24191
	0.959315	1.04818
	1.05045	0.966433
	Table Analyzed	summary
	Column B	+ p27
	vs.	vs.
	Column A	+ vector
	Unpaired t test with Welch's correction
	P value	< 0.0001
	P value summary	****
	Significantly different? (P < 0.05)	Yes
	One- or two-tailed P value?	Two-tailed
	Welch-corrected t, df	t=5.268 df=17.18
	How big is the difference?
	Mean ± SEM of column A	1.000 ± 0.03058 N=18
	Mean ± SEM of column B	3.235 ± 0.4232 N=18
	Difference between means	2.235 ± 0.4243
	95% confidence interval	1.341 to 3.130
	R square	0.6177
	F test to compare variances
	F,DFn, Dfd	191.6, 17, 17
	P value	< 0.0001
	P value summary	****
	Significantly different? (P < 0.05)	Yes
