# Supplementary material for: p27 controls autophagic vesicle trafficking in glucose-deprived cells via the regulation of ATAT1-mediated microtubule acetylation
Source: Cell Death Dis. 2021 May 13;12(5):481. doi: 10.1038/s41419-021-03759-9 (PMC8119952; doi:10.1038/s41419-021-03759-9)
Supplement: Supplementary file 12 — Dataset Fig. 6 [file 41419_2021_3759_MOESM12_ESM.xlsx]

## Sheet: 6B
Fig. 6B		acetylated tubulin fluorescence intensity fold change
		p27+/+																															p27-/-
	no glucose	0.782021	0.970949	0.968842	0.976539	0.753833	1.05749	1.17715	1.04344	0.976298	0.906079	0.866472	1.32081	0.931991	0.845182	1.03595	0.959367	0.993595	0.952695	1.04065	1.1226	0.928107	1.66188	1.25942	0.688035	0.777411	1.00135	0.826837	0.877998	1.05132	1.02346		0.880801	0.74597	0.670582	0.65562	0.807523	0.805933	0.784597	0.705965	0.755697	0.632527	0.774208	0.851495	0.841901	0.800301	0.83161	0.812269	0.736829
	no glucose + TSA	2.40491	1.76014	2.17221	1.68647	1.71858	2.31662	1.66025	2.30968	3.31185	2.04251	1.48237	1.90955	3.01721	3.40942	2.3661	3.19087	2.44227	2.3672	2.4735	2.58974		2.4505	2.64683	3.22656	2.0964	1.92983	2.33568	3.52321	2.4448	2.56193		1.36203	1.34022	1.31994	1.42456	1.46619	2.04107	1.25851	1.33324	1.31279	1.90604	2.50368	1.38285	2.46277	2.69491	2.21006	2.76249	2.68599
	Compare each cell mean with the other cell mean in that column.
	Number of families	1
	Number of comparisons per family	2
	Alpha	0.05
	Sidak's multiple comparisons test	Mean Diffw	95% CI of diffw	Significant?	Summary	Adjusted P Value
	no glucose - no glucose + TSA
	p27+/+	-1.416	-1w675 to -1w157	Yes	****	< 0w0001
	p27-/-	-1.162	-1w418 to -0w9048	Yes	****	< 0w0001
	Test details	Mean 1	Mean 2	Mean Diffw	SE of diffw	N1	N2	t	DF
	no glucose - no glucose + TSA
	p27+/+	0.9926	2.409	-1.416	0.1142	30	29	12.4	115
	p27-/-	0.7207	1.882	-1.162	0.1133	29	31	10.25	115
[truncated: 14 more columns]

## Sheet: 6D
Fig 6D	% of cells with predominantly perinucelar autophagosomes
		p27+/+																																	p27-/-
	48 h	77.8	100	100	33.3	100	100	64.3	93.8	100	35.7	71.4	72.2	80	80	81.3	73.7	80	76.9	77.8	61.1	71.5	85.7	0	63.6	87.5	68.8	92.9	92.9	100	70				27.3	50	35.3	25	18.2	16.7	47.1	20	57.1	57.1	46.7	33.3	28.6	25	44.4
	48 h TSA	46.7	100	46.9	46.9	100	70.6	33.3	100	75	72.3	69.2	82.3	64.3	31.3	77.8	90.5	73.7	73.1	78.3	79.3	87.5	100	82.6	63.2	76.9	83.3	76.2	100	85.7	80				76.9	100	44.4	85.7	100	33.3	100	90	90	88.9	100	93.3	71.4	100	0
	Compare each cell mean with the other cell mean in that row.
	Number of families	1
	Number of comparisons per family	2
	Alpha	0.05
	Bonferroni's multiple comparisons test	Mean Diff.	95% CI of diff.	Significant?	Summary	Adjusted P Value
	p27+/+ - p27-/-
	48 h	40.4	28.80 to 51.99	Yes	****	< 0.0001
	48 h TSA	-1.403	-12.82 to 10.02	No	ns	> 0.9999
	Test details	Mean 1	Mean 2	Mean Diff.	SE of diff.	N1	N2	t	DF
	p27+/+ - p27-/-
	48 h	76.41	36.01	40.4	5.108	30	31	7.908	120
	48 h TSA	74.9	76.3	-1.403	5.032	30	33	0.2789	120
[truncated: 18 more columns]
