# Supplementary material for: p27 controls autophagic vesicle trafficking in glucose-deprived cells via the regulation of ATAT1-mediated microtubule acetylation
Source: Cell Death Dis. 2021 May 13;12(5):481. doi: 10.1038/s41419-021-03759-9 (PMC8119952; doi:10.1038/s41419-021-03759-9)
Supplement: Supplementary file 13 — Dataset Fig. 7 [file 41419_2021_3759_MOESM13_ESM.xlsx]

## Sheet: 7D
Fig 7D		ATAT1 fluorescence intensity fold change
		ATAT1									ATAT1 + 1xp27									ATAT1 + 2xp27
	24 h	0.760029	1.0497	1.19027	1.00029	0.943338	1.05637	1.10521	0.94752	0.947266	1.76206	1.62302	1.8483	1.34608	1.1012	1.21653	1.07367	1.19942	1.2896	3.60697	3.54742	4.26091	2.03414	2.31428	1.77212	2.38957	1.90037	1.84689
	Number of families	1
	Number of comparisons per family	3
	Alpha	0.05
	Bonferroni's multiple comparisons test	Mean Diffw	95% CI of diffw	Significant?	Summary	Adjusted P Value
	ATAT1 vs. ATAT1 + 1xp27	-0.3844	-0w6998 to -0w06904	Yes	*	0.0188
	ATAT1 vs. ATAT1 + 2xp27	-1.63	-2w549 to -0w7118	Yes	**	0.0021
	ATAT1 + 1xp27 vs. ATAT1 + 2xp27	-1.246	-1w934 to -0w5581	Yes	**	0.0018
	Test details	Mean 1	Mean 2	Mean Diffw	SE of diffw	n1	n2	t	DF
	ATAT1 vs. ATAT1 + 1xp27	1	1.384	-0.3844	0.1046	9	9	3.676	8
	ATAT1 vs. ATAT1 + 2xp27	1	2.63	-1.63	0.3046	9	9	5.353	8
	ATAT1 + 1xp27 vs. ATAT1 + 2xp27	1.384	2.63	-1.246	0.2281	9	9	5.463	8

## Sheet: 7E
Fig 7E
	CHX [h]	no p27															p27
	0	1	1	1	1	1	1	1	1	1	1	1	1				1	1	1	1	1	1	1	1	1	1	1	1
	4	0.409386	0.266682	0.397086	0.539517	0.54697	0.527535	0.458717	0.487346	0.455375	0.237258	0.219547	0.624467				0.899972	0.836808	0.754325	1.58472	2.47167	2.05286	0.961655	0.921577	0.88073	0.651944	0.199536	0.323302
	8	0.533085	0.329402	0.54086	0.419594	0.398054	0.386636	0.261852	0.281818	0.270452	0.0892434	0.219628	0.370301				0.575004	0.556342	0.488902	1.52745	2.01205	1.87955	0.63039	0.634617	0.590306	0.219881	0.256304	0.231328
	12	0.0972689	0.0586412	0.102411	0.347836	0.326533	0.317697	0.137398	0.147106	0.144924	0.0805669	0.209283	0.329275				0.417166	0.428942	0.369615	1.20627	1.69235	1.54641	0.483342	0.490161	0.461327	0.421204	0.127523	0.22365
	16	0.0528825	0.0328239	0.0588422	0.287274	0.267618	0.258176	0.144353	0.152431	0.151113	0.0864979	0.226385	0.145919				0.251284	0.266316	0.224708	1.06901	1.4803	1.32657	0.210145	0.209141	0.201347	0.19034	0.0929044	0.190563
	Compare each cell mean with the other cell mean in that row.
	Number of families	1
	Number of comparisons per family	5
	Alpha	0.05
	Bonferroni's multiple comparisons test	Mean Diff.	95% CI of diff.	Significant?	Summary	Adjusted P Value
	no p27 - p27
	0.	0	-0.4041 to 0.4041	No	ns	> 0.9999
	4.	-0.6141	-1.018 to -0.2100	Yes	***	0.0006
	8.	-0.4584	-0.8626 to -0.05429	Yes	*	0.0181
	12.	-0.4641	-0.8682 to -0.05995	Yes	*	0.0162
	16.	-0.3207	-0.7248 to 0.08345	No	ns	0.1992
	Test details	Mean 1	Mean 2	Mean Diff.	SE of diff.	N1	N2	t	DF
	no p27 - p27
	0.	1	1	0	0.1542	12	12	0	110
	4.	0.4308	1.045	-0.6141	0.1542	12	12	3.983	110
	8.	0.3417	0.8002	-0.4584	0.1542	12	12	2.973	110
	12.	0.1916	0.6557	-0.4641	0.1542	12	12	3.01	110
	16.	0.1554	0.4761	-0.3207	0.1542	12	12	2.08	110

## Sheet: 7J
Fig 7J		% of cells with predominanty perinuclear autophagosomes
		p27+/+																																		p27-/-
	siControl	55.5556	33.3333	37.5	75	78.2609	85.7143	36.3636	85.7143	100	83.3333	93.3333				88.2353	15.3846	72.7273	71.4286	70.5882	84.6154	33.3333	52.6316	71.4286	72.2222	94.4444	80.9524	94.4444	44.4444	85	90	83.3333	83.3333	87.0968	85.7143	36.3636	10	16.6667	16.6667	16.6667	0	0	38.4615	40	16.6667	40	22.2222	0	47.3684
	siATAT1	0	50	16.6667	70	40	25	25	33.3333	20	35.7143	21.4286	50	10	14.2857	7.69231	12.5	41.6667	20	23.5294	16.6667	26.6667	36.3636	43.75	27.2727	47.0588	47.6191	64.7059	44.4444	33.3333	20	55.1724	37.037	0	0	20.8333	14.2857	50	42.8571	0	0	38.4615	28.5714	14.2857	40	20	41.6667	0	41.6667
	Compare cell means regardless of rows and columns
	Number of families	1
	Number of comparisons per family	6
	Alpha	0.05
	Bonferroni's multiple comparisons test	Mean Diff.	95% CI of diff.	Significant?	Summary	Adjusted P Value
	siControl:p27+/+ vs. siControl:p27-/-	49.99	36.41 to 63.57	Yes	****	< 0.0001
	siControl:p27+/+ vs. siATAT1:p27+/+	41.88	29.78 to 53.98	Yes	****	< 0.0001
	siControl:p27+/+ vs. siATAT1:p27-/-	48.01	34.43 to 61.59	Yes	****	< 0.0001
	siControl:p27-/- vs. siATAT1:p27+/+	-8.106	-21.44 to 5.223	No	ns	0.6296
	siControl:p27-/- vs. siATAT1:p27-/-	-1.981	-16.67 to 12.71	No	ns	> 0.9999
	siATAT1:p27+/+ vs. siATAT1:p27-/-	6.126	-7.203 to 19.45	No	ns	> 0.9999
	Test details	Mean 1	Mean 2	Mean Diff.	SE of diff.	N1	N2	t	DF
	siControl:p27+/+ vs. siControl:p27-/-	71.79	21.8	49.99	5.05	31	22	9.899	105
	siControl:p27+/+ vs. siATAT1:p27+/+	71.79	29.91	41.88	4.499	31	34	9.31	105
	siControl:p27+/+ vs. siATAT1:p27-/-	71.79	23.78	48.01	5.05	31	22	9.506	105
	siControl:p27-/- vs. siATAT1:p27+/+	21.8	29.91	-8.106	4.956	22	34	1.636	105
	siControl:p27-/- vs. siATAT1:p27-/-	21.8	23.78	-1.981	5.462	22	22	0.3627	105
	siATAT1:p27+/+ vs. siATAT1:p27-/-	29.91	23.78	6.126	4.956	34	22	1.236	105
[truncated: 8 more columns]
