# Supplementary material for: p27 controls autophagic vesicle trafficking in glucose-deprived cells via the regulation of ATAT1-mediated microtubule acetylation
Source: Cell Death Dis. 2021 May 13;12(5):481. doi: 10.1038/s41419-021-03759-9 (PMC8119952; doi:10.1038/s41419-021-03759-9)
Supplement: Supplementary file 14 — Dataset Fig. 8 [file 41419_2021_3759_MOESM14_ESM.xlsx]

## Sheet: 8B
Fig. 8B		% of vesicles
		autophagosomes
	p27+/+ SiControl	0	0	0	0	0	0	0	0	0	36.3636	0	0	0	0	38.0117	0	96.2963	81.2155	0	0	42.3358	13.5647	0	0	0	0	0	0	0	0	0
	p27+/+ SiATAT1	97.7099	96.6387	61.2613	89.2308	99.7817	98.6877	96.0843	80.916	94.0298	95.6284	52.8986	96.0474	87.1186	85.4321	0	100	89.7611	98.5	0	82.0717	95.5823	59.1837	60.6218	79.845	100	76.7296	82	89.0476	83.4416	100	92.7472	94.9541	93.5039	100	90.0662	95.5145	96.578	99.7773	26.0563	67.5862	85.0812	89.966	82.1192	0
	p27-/- SiControl	96.9298	98.2684	34.981	91.8367	99.6721	92.6254	51.3762	90.301	97.7941	100	88.9796	95.8763	94.5614	99.0566	98.3051	79.0816	99.2064	77.3852	87.1681	81.3559	100	85.1393	100	88.7892	100	100	83.8369	98.2456	95.9036	100	93.3333	84.7222	67.9317	59.2814	62.6761	85.4545	95.4545	82.1053
	p27-/- SiATAT1	38.7097	10.1744	50	62	100	98.9717	98.8095	100	97.2387	100	99.7959	88.8179	97.3545	98.1788	78.25	72.6744	66.4384	72.6496	97.4276	100	24.2604	96.6732	96.8469	61.3793	90.1786	88.4097	91.8919	99.0826	100	90.7407	94.2568	93.7656	94.4853	88.6227	94.5161	99.3096	97.0502	94.5161	95	88.5294	77.2308	95.4861	0	100	93	85.1351	95.9707	95.1923
	Within each column, compare rows (simple effects within columns)
	Number of families	2
	Number of comparisons per family	6
	Alpha	0.05
	Bonferroni's multiple comparisons test	Mean Diff.	95% CI of diff.	Significant?	Summary	Adjusted P Value
	autophagosomes
	p27+/+ SiControl vs. p27+/+ SiATAT1	-70.58	-84.84 to -56.32	Yes	****	< 0.0001
	p27+/+ SiControl vs. p27-/- SiControl	-77.9	-92.62 to -63.19	Yes	****	< 0.0001
	p27+/+ SiControl vs. p27-/- SiATAT1	-74.58	-88.54 to -60.63	Yes	****	< 0.0001
	p27+/+ SiATAT1 vs. p27-/- SiControl	-7.328	-20.79 to 6.139	No	ns	0.8972
	p27+/+ SiATAT1 vs. p27-/- SiATAT1	-4.005	-16.63 to 8.625	No	ns	> 0.9999
	p27-/- SiControl vs. p27-/- SiATAT1	3.323	-9.822 to 16.47	No	ns	> 0.9999
	autolysosomes
	p27+/+ SiControl vs. p27+/+ SiATAT1	70.58	56.32 to 84.84	Yes	****	< 0.0001
	p27+/+ SiControl vs. p27-/- SiControl	77.9	63.19 to 92.62	Yes	****	< 0.0001
	p27+/+ SiControl vs. p27-/- SiATAT1	74.58	60.63 to 88.54	Yes	****	< 0.0001
	p27+/+ SiATAT1 vs. p27-/- SiControl	7.328	-6.139 to 20.79	No	ns	0.8972
	p27+/+ SiATAT1 vs. p27-/- SiATAT1	4.005	-8.625 to 16.63	No	ns	> 0.9999
	p27-/- SiControl vs. p27-/- SiATAT1	-3.323	-16.47 to 9.822	No	ns	> 0.9999
	Test details	Mean 1	Mean 2	Mean Diff.	SE of diff.	N1	N2	t	DF
	autophagosomes
	p27+/+ SiControl vs. p27+/+ SiATAT1	9.929	80.5	-70.58	5.371	31	44	13.14	316
	p27+/+ SiControl vs. p27-/- SiControl	9.929	87.83	-77.9	5.543	31	38	14.05	316
	p27+/+ SiControl vs. p27-/- SiATAT1	9.929	84.51	-74.58	5.256	31	49	14.19	316
	p27+/+ SiATAT1 vs. p27-/- SiControl	80.5	87.83	-7.328	5.072	44	38	1.445	316
	p27+/+ SiATAT1 vs. p27-/- SiATAT1	80.5	84.51	-4.005	4.757	44	49	0.8419	316
	p27-/- SiControl vs. p27-/- SiATAT1	87.83	84.51	3.323	4.951	38	49	0.6711	316
	autolysosomes
	p27+/+ SiControl vs. p27+/+ SiATAT1	90.07	19.5	70.58	5.371	31	44	13.14	316
	p27+/+ SiControl vs. p27-/- SiControl	90.07	12.17	77.9	5.543	31	38	14.05	316
	p27+/+ SiControl vs. p27-/- SiATAT1	90.07	15.49	74.58	5.256	31	49	14.19	316
	p27+/+ SiATAT1 vs. p27-/- SiControl	19.5	12.17	7.328	5.072	44	38	1.445	316
	p27+/+ SiATAT1 vs. p27-/- SiATAT1	19.5	15.49	4.005	4.757	44	49	0.8419	316
	p27-/- SiControl vs. p27-/- SiATAT1	12.17	15.49	-3.323	4.951	38	49	0.6711	316
[truncated: 50 more columns]

## Sheet: 8C
Fig. 8 C		% of vesicles
		autophagosomes
	p27+/+ SiControl	7.46269	0	50.8475	5.82524	80.0475	42.9577	68.7764	72.4409	80.3681	10.9091	94.0476	4.71698	0	0	0	93.7008	52	100	77.1772	88.716	97.8992	83.5714	23.9583	39.1304	12.9534	61.0526	42.4779	20.2128	8.79121	35	50.4717	29.5302	97.1014	93.4959	94.3787	54.6296	74.7664	0	97.2376	0
	p27+/+ SiATAT1	8.39695	25.2475	54.321	42.0168	7.2	6.66667	0	0	5.81395	0	36.6667	60	0	38.6364	0	61.8812	0	81.8182	21.875	29.3578	0	72.4	0	3.68098	5.26316	29.7297	98.4277	44.5652	0.757576	13.8047	54.3569	33.209	47.8261	76.6561
	p27-/- SiControl	87.0833	93.6396	66.6667	0	79.7814	57.8125	56.8807	91.9192	71.6868	98.1735	95.2991	100	100	92.3913	100	89.0323	97.9167	76.5487	92.4657	100	57.3171	100	93.8967	98.4848	100	53.2374	99.4152	97.6331	35	100	86.5385	32.5397	63.6704	94.5946	44.2029	97.9253	72.2222	91.6667
	p27-/- SiATAT1	0	70.7547	8.97436	12.5655	88	75.5556	74.3456	19.5402	96.3907	8.93855	90.678	71.4286	0	96.2617	1.21212	93.3054	55.4913	57.5	89.0909	98.3471	0	94.1176	0	93.75	54.9383	68.75	84.9462	45.2555	100	77.7778	4.7619	80	0	91.3043	100	100	96	99.2754	100	100	100	100	100	96.6868	84.4444	43.75	100	0
	Compare cell means regardless of rows and columns
	Number of families	1
	Number of comparisons per family	28
	Alpha	0.05
	Bonferroni's multiple comparisons test	Mean Diff.	95% CI of diff.	Significant?	Summary	Adjusted P Value
	p27+/+ SiControl:autophagosomes vs. p27+/+ SiControl:autolysosomes	-2.667	-25.66 to 20.32	No	ns	> 0.9999
	p27+/+ SiControl:autophagosomes vs. p27+/+ SiATAT1:autophagosomes	20.41	-3.566 to 44.39	No	ns	0.2158
	p27+/+ SiControl:autophagosomes vs. p27+/+ SiATAT1:autolysosomes	-23.08	-47.06 to 0.8990	No	ns	0.0736
	p27+/+ SiControl:autophagosomes vs. p27-/- SiControl:autophagosomes	-32.01	-55.30 to -8.720	Yes	***	0.0006
	p27+/+ SiControl:autophagosomes vs. p27-/- SiControl:autolysosomes	29.34	6.053 to 52.63	Yes	**	0.0025
	p27+/+ SiControl:autophagosomes vs. p27-/- SiATAT1:autophagosomes	-21.16	-42.36 to 0.04913	No	ns	0.0512
	p27+/+ SiControl:autophagosomes vs. p27-/- SiATAT1:autolysosomes	18.49	-2.717 to 39.69	No	ns	0.1782
	p27+/+ SiControl:autolysosomes vs. p27+/+ SiATAT1:autophagosomes	23.08	-0.8990 to 47.06	No	ns	0.0736
	p27+/+ SiControl:autolysosomes vs. p27+/+ SiATAT1:autolysosomes	-20.41	-44.39 to 3.566	No	ns	0.2158
	p27+/+ SiControl:autolysosomes vs. p27-/- SiControl:autophagosomes	-29.34	-52.63 to -6.053	Yes	**	0.0025
	p27+/+ SiControl:autolysosomes vs. p27-/- SiControl:autolysosomes	32.01	8.720 to 55.30	Yes	***	0.0006
	p27+/+ SiControl:autolysosomes vs. p27-/- SiATAT1:autophagosomes	-18.49	-39.69 to 2.717	No	ns	0.1782
	p27+/+ SiControl:autolysosomes vs. p27-/- SiATAT1:autolysosomes	21.16	-0.04913 to 42.36	No	ns	0.0512
	p27+/+ SiATAT1:autophagosomes vs. p27+/+ SiATAT1:autolysosomes	-43.5	-68.43 to -18.56	Yes	****	< 0.0001
	p27+/+ SiATAT1:autophagosomes vs. p27-/- SiControl:autophagosomes	-52.42	-76.69 to -28.15	Yes	****	< 0.0001
	p27+/+ SiATAT1:autophagosomes vs. p27-/- SiControl:autolysosomes	8.927	-15.34 to 33.20	No	ns	> 0.9999
	p27+/+ SiATAT1:autophagosomes vs. p27-/- SiATAT1:autophagosomes	-41.57	-63.85 to -19.29	Yes	****	< 0.0001
	p27+/+ SiATAT1:autophagosomes vs. p27-/- SiATAT1:autolysosomes	-1.926	-24.20 to 20.35	No	ns	> 0.9999
	p27+/+ SiATAT1:autolysosomes vs. p27-/- SiControl:autophagosomes	-8.927	-33.20 to 15.34	No	ns	> 0.9999
	p27+/+ SiATAT1:autolysosomes vs. p27-/- SiControl:autolysosomes	52.42	28.15 to 76.69	Yes	****	< 0.0001
	p27+/+ SiATAT1:autolysosomes vs. p27-/- SiATAT1:autophagosomes	1.926	-20.35 to 24.20	No	ns	> 0.9999
	p27+/+ SiATAT1:autolysosomes vs. p27-/- SiATAT1:autolysosomes	41.57	19.29 to 63.85	Yes	****	< 0.0001
	p27-/- SiControl:autophagosomes vs. p27-/- SiControl:autolysosomes	61.35	37.76 to 84.93	Yes	****	< 0.0001
	p27-/- SiControl:autophagosomes vs. p27-/- SiATAT1:autophagosomes	10.85	-10.68 to 32.38	No	ns	> 0.9999
	p27-/- SiControl:autophagosomes vs. p27-/- SiATAT1:autolysosomes	50.5	28.97 to 72.03	Yes	****	< 0.0001
	p27-/- SiControl:autolysosomes vs. p27-/- SiATAT1:autophagosomes	-50.5	-72.03 to -28.97	Yes	****	< 0.0001
	p27-/- SiControl:autolysosomes vs. p27-/- SiATAT1:autolysosomes	-10.85	-32.38 to 10.68	No	ns	> 0.9999
	p27-/- SiATAT1:autophagosomes vs. p27-/- SiATAT1:autolysosomes	39.64	20.39 to 58.90	Yes	****	< 0.0001
	Test details	Mean 1	Mean 2	Mean Diff.	SE of diff.	N1	N2	t	DF
	p27+/+ SiControl:autophagosomes vs. p27+/+ SiControl:autolysosomes	48.67	51.33	-2.667	7.299	40	40	0.3654	330
	p27+/+ SiControl:autophagosomes vs. p27+/+ SiATAT1:autophagosomes	48.67	28.25	20.41	7.614	40	34	2.681	330
	p27+/+ SiControl:autophagosomes vs. p27+/+ SiATAT1:autolysosomes	48.67	71.75	-23.08	7.614	40	34	3.031	330
	p27+/+ SiControl:autophagosomes vs. p27-/- SiControl:autophagosomes	48.67	80.67	-32.01	7.395	40	38	4.329	330
	p27+/+ SiControl:autophagosomes vs. p27-/- SiControl:autolysosomes	48.67	19.33	29.34	7.395	40	38	3.968	330
	p27+/+ SiControl:autophagosomes vs. p27-/- SiATAT1:autophagosomes	48.67	69.82	-21.16	6.733	40	57	3.142	330
	p27+/+ SiControl:autophagosomes vs. p27-/- SiATAT1:autolysosomes	48.67	30.18	18.49	6.733	40	57	2.746	330
	p27+/+ SiControl:autolysosomes vs. p27+/+ SiATAT1:autophagosomes	51.33	28.25	23.08	7.614	40	34	3.031	330
	p27+/+ SiControl:autolysosomes vs. p27+/+ SiATAT1:autolysosomes	51.33	71.75	-20.41	7.614	40	34	2.681	330
	p27+/+ SiControl:autolysosomes vs. p27-/- SiControl:autophagosomes	51.33	80.67	-29.34	7.395	40	38	3.968	330
	p27+/+ SiControl:autolysosomes vs. p27-/- SiControl:autolysosomes	51.33	19.33	32.01	7.395	40	38	4.329	330
	p27+/+ SiControl:autolysosomes vs. p27-/- SiATAT1:autophagosomes	51.33	69.82	-18.49	6.733	40	57	2.746	330
	p27+/+ SiControl:autolysosomes vs. p27-/- SiATAT1:autolysosomes	51.33	30.18	21.16	6.733	40	57	3.142	330
	p27+/+ SiATAT1:autophagosomes vs. p27+/+ SiATAT1:autolysosomes	28.25	71.75	-43.5	7.917	34	34	5.494	330
	p27+/+ SiATAT1:autophagosomes vs. p27-/- SiControl:autophagosomes	28.25	80.67	-52.42	7.706	34	38	6.803	330
	p27+/+ SiATAT1:autophagosomes vs. p27-/- SiControl:autolysosomes	28.25	19.33	8.927	7.706	34	38	1.158	330
	p27+/+ SiATAT1:autophagosomes vs. p27-/- SiATAT1:autophagosomes	28.25	69.82	-41.57	7.073	34	57	5.877	330
	p27+/+ SiATAT1:autophagosomes vs. p27-/- SiATAT1:autolysosomes	28.25	30.18	-1.926	7.073	34	57	0.2723	330
	p27+/+ SiATAT1:autolysosomes vs. p27-/- SiControl:autophagosomes	71.75	80.67	-8.927	7.706	34	38	1.158	330
	p27+/+ SiATAT1:autolysosomes vs. p27-/- SiControl:autolysosomes	71.75	19.33	52.42	7.706	34	38	6.803	330
	p27+/+ SiATAT1:autolysosomes vs. p27-/- SiATAT1:autophagosomes	71.75	69.82	1.926	7.073	34	57	0.2723	330
	p27+/+ SiATAT1:autolysosomes vs. p27-/- SiATAT1:autolysosomes	71.75	30.18	41.57	7.073	34	57	5.877	330
	p27-/- SiControl:autophagosomes vs. p27-/- SiControl:autolysosomes	80.67	19.33	61.35	7.489	38	38	8.192	330
	p27-/- SiControl:autophagosomes vs. p27-/- SiATAT1:autophagosomes	80.67	69.82	10.85	6.836	38	57	1.588	330
	p27-/- SiControl:autophagosomes vs. p27-/- SiATAT1:autolysosomes	80.67	30.18	50.5	6.836	38	57	7.387	330
	p27-/- SiControl:autolysosomes vs. p27-/- SiATAT1:autophagosomes	19.33	69.82	-50.5	6.836	38	57	7.387	330
	p27-/- SiControl:autolysosomes vs. p27-/- SiATAT1:autolysosomes	19.33	30.18	-10.85	6.836	38	57	1.588	330
	p27-/- SiATAT1:autophagosomes vs. p27-/- SiATAT1:autolysosomes	69.82	30.18	39.64	6.115	57	57	6.483	330
[truncated: 66 more columns]
