# Supplementary material for: p27 controls autophagic vesicle trafficking in glucose-deprived cells via the regulation of ATAT1-mediated microtubule acetylation
Source: Cell Death Dis. 2021 May 13;12(5):481. doi: 10.1038/s41419-021-03759-9 (PMC8119952; doi:10.1038/s41419-021-03759-9)
Supplement: Supplementary file 15 — Dataset Fig. S1 [file 41419_2021_3759_MOESM15_ESM.xlsx]

## Sheet: S1A
Fig. S1A		turbi GFP normalized fluorescence
			p27+/+
	0	0	1	1	1	1	1	1	1	1	1	1	1	1	1	1	1	1	1	1	1	1	1	1	1	1	1	1	1	1	1	1	1	1	1
	2	2	1.35686	1.67107	1.39438	1.12919	1.23864	1.17915					2.97562		2.43616		2.04191		6.90976	3.71992	2.84843	1.58518	2.42626	1.1354	1.26337	0.740681	0.998316	0.804078	0.452116	0.703344	0.952362	0.851514	0.784135	1.36795	0.998558
	6	6	0.704468	0.60404	0.532579	0.540333	0.661391	0.510986	0.78028	0.773014	0.592403		0.521521	0.542019	0.519152	0.291647	0.658444	1.42356	0.598567	0.760666	1.37761	0.371688	0.698442	0.279333	0.22145	0.202711	0.330085	0.468914	0.24285	0.414514	0.210567	0.221743	0.213452	0.681749	0.300418
	24	24	0.72209	0.589735	0.556008	0.618241	0.489315	0.555627	0.737343	1.11895	0.966324	1.22221	0.649763	1.13036	0.092036	0.492519	0.499164	0.758939	0.540696	0.650184	0.821469	0.286482	0.317978	0.332527	0.475851	0.407585	0.253425	0.435922	0.369352	0.514071	0.357012	0.385049	0.674451	0.561699	0.41954
	48	48	0.703026	0.420448	0.460383	0.540103	0.357245	0.456752	0.534429	0.991439	0.678718	0.492013	0.335763	0.773045	0.120232	0.0656812	0.538638	0.137257	0.530178	0.292417	0.472032	0.144878	0.127985	0.280403	0.357424	0.236872	0.199841	0.413222	0.280495	0.354684	0.268501	0.298446	0.637897	0.408029	0.337716
	72	72	0.415929	0.253913	0.278518	0.41983	0.33677	0.370376	0.301563	0.606463	0.429897	0.127398	0.166207	0.222909	0.0811047	0.213531	0.175515	0.112774	0.675191	0.141591	0.591962	0.154607	0.108202	0.214783	0.211833	0.254408	0.395362	0.356917	0.2755	0.404029	0.19421	0.32312	0.586604	0.307551	0.10816
	Compare each cell mean with the other cell mean in that row.
	Number of families	1
	Number of comparisons per family	6
	Alpha	0.05
	Bonferroni's multiple comparisons test	Mean Diff.	95% CI of diff.	Significant?	Summary	Adjusted P Value
	p27+/+ - p27-/-
	0	0	-0.4524 to 0.4524	No	ns	> 0.9999
	2	0.1528	-0.3642 to 0.6699	No	ns	> 0.9999
	6	-0.1281	-0.5835 to 0.3272	No	ns	> 0.9999
	24	-0.7242	-1.177 to -0.2718	Yes	***	0.0002
	48	-0.9878	-1.440 to -0.5354	Yes	****	< 0.0001
	72	-1.133	-1.586 to -0.6810	Yes	****	< 0.0001
	Test details	Mean 1	Mean 2	Mean Diff.	SE of diff.	N1	N2	t	DF
	p27+/+ - p27-/-
	0	1	1	0	0.1704	33	24	0	316
	2	1.691	1.538	0.1528	0.1947	26	18	0.7847	316
	6	0.5391	0.6672	-0.1281	0.1715	32	24	0.7471	316
	24	0.5758	1.3	-0.7242	0.1704	33	24	4.25	316
	48	0.4014	1.389	-0.9878	0.1704	33	24	5.797	316
	72	0.2975	1.431	-1.133	0.1704	33	24	6.652	316

## Sheet: S1D
Fig. S1D	percent of cells with p62 accumulation
	p27+/+	p27-/-
	20.9	64.5
	50	64
	41.2	60.4
	15.1	65.4
	14.7	27.2
	12.3	31
	Table Analyzed	WT KO
	Column B	p27-/-
	vs.	vs.
	Column A	p27+/+
	Unpaired t test with Welch's correction
	P value	0.0227
	P value summary	*
	Significantly different? (P < 0.05)	Yes
	One- or two-tailed P value?	Two-tailed
	Welch-corrected t, df	t=2.696 df=9.862
	How big is the difference?
	Mean ± SEM of column A	25.70 ± 6.498 N=6
	Mean ± SEM of column B	52.08 ± 7.317 N=6
	Difference between means	26.38 ± 9.786
	95% confidence interval	4.537 to 48.23
	R square	0.4243
	F test to compare variances
	F,DFn, Dfd	1.268, 5, 5
	P value	0.8007
	P value summary	ns
	Significantly different? (P < 0.05)	No

## Sheet: S1F
S1F		p62/loading control fold change
		p27+/+			p27-/-
	0 h	1	1	1	1	1	1
	48 h	0	0.014	0.0002	0.175	0.307	0.229
	Compare each cell mean with the other cell mean in that row.
	Number of families	1
	Number of comparisons per family	2
	Alpha	0.05
	Bonferroni's multiple comparisons test	Mean Diff.	95% CI of diff.	Significant?	Summary	Adjusted P Value
	p27+/+ - p27-/-
	0 h	0	-0.07509 to 0.07509	No	ns	> 0.9999
	48 h	-0.2323	-0.3074 to -0.1572	Yes	****	< 0.0001
	Test details	Mean 1	Mean 2	Mean Diff.	SE of diff.	N1	N2	t	DF
	p27+/+ - p27-/-
	0 h	1	1	0	0.02729	3	3	0	8
	48 h	0.004733	0.237	-0.2323	0.02729	3	3	8.511	8
