# Supplementary material for: p27 controls autophagic vesicle trafficking in glucose-deprived cells via the regulation of ATAT1-mediated microtubule acetylation
Source: Cell Death Dis. 2021 May 13;12(5):481. doi: 10.1038/s41419-021-03759-9 (PMC8119952; doi:10.1038/s41419-021-03759-9)
Supplement: Supplementary file 16 — Dataset Fig. S2 [file 41419_2021_3759_MOESM16_ESM.xlsx]

## Sheet: S2B
Fig. S2B		ATG5 puncta per cell
		p27+/+			p27-/-
		mean	SD	cell number	mean	SD	cell number
	0 h	2.51093	1.06258	270	2.45789	1.29011	204
	24 h	2.40659	1.46034	353	2.06832	1.03949	109
	48 h	2.22313	1.95405	613	2.09307	0.561621	194
	Compare each cell mean with the other cell mean in that row.
	Number of families	1
	Number of comparisons per family	3
	Alpha	0.05
	Bonferroni's multiple comparisons test	Mean Diff.	95% CI of diff.	Significant?	Summary	Adjusted P Value
	p27+/+ - p27-/-
	0 h	0.05304	-0.2803 to 0.3864	No	ns	> 0.9999
	24 h	0.3383	-0.05550 to 0.7321	No	ns	0.1191
	48 h	0.1301	-0.1660 to 0.4261	No	ns	0.8778
	Test details	Mean 1	Mean 2	Mean Diff.	SE of diff.	N1	N2	t	DF
	p27+/+ - p27-/-
	0 h	2.511	2.458	0.05304	0.1391	270	204	0.3812	1737
	24 h	2.407	2.068	0.3383	0.1643	353	109	2.059	1737
	48 h	2.223	2.093	0.1301	0.1235	613	194	1.053	1737

## Sheet: S2C
Fig S2C	gluc starvation 24 h	% of vesicles
		LC3+ ATG5-															LC3+ATG5+															ATG5+LC3-
	p27+/+	18.7773	22.9242	11.4224	15.7556	1.84747	5.24753	11.8265	22.165	2.52438	7.74411						21.179	41.6968	34.0517	72.0257	12.5059	19.802	26.1498	67.5258	18.2444	76.431						60.0437	35.3791	54.5259	12.2187	85.6466	74.9505	62.0237	10.3093	79.2312	15.8249
	p27-/-	2.05212	2.35808	9.50432	11.5771	25.2632	29.4515	10.1936	18.6274	6.15902	8.21643	25.9842	11.5242				32.2389	35.1674	19.0086	37.8495	41.7895	53.0802	44.043	49.5643	33.7066	15.2305	21.8223	28.1289				65.709	62.4745	71.487	50.5735	32.9474	17.4684	45.7634	31.8083	60.1344	76.5531	52.1935	60.347
	Compare each cell meaB8:J28n with the other cell mean in that column.
	Number of families	1
	Number of comparisons per family	3
	Alpha	0.05
	Bonferroni's multiple comparisons test	Mean Diff.	95% CI of diff.	Significant?	Summary	Adjusted P Value
	p27+/+ - p27-/-
	LC3+ ATG5-	-1.386	-20.23 to 17.46	No	ns	> 0.9999
	LC3+ATG5+	4.659	-14.19 to 23.50	No	ns	> 0.9999
	ATG5+LC3-	-3.273	-22.12 to 15.57	No	ns	> 0.9999
	Test details	Mean 1	Mean 2	Mean Diff.	SE of diff.	N1	N2	t	DF
	p27+/+ - p27-/-
	LC3+ ATG5-	12.02	13.41	-1.386	7.652	10	12	0.1811	60
	LC3+ATG5+	38.96	34.3	4.659	7.652	10	12	0.6089	60
	ATG5+LC3-	49.02	52.29	-3.273	7.652	10	12	0.4277	60
	gluc starvation 48 h
		% of vesicles
		LC3+ ATG5-															LC3+ATG5+															ATG5+LC3-
	p27+/+	8.2181	11.381	9.47867	7.01439	24.1652	3.34928	7.66017	6.56151	18.5454	25.3499						53.8522	56.7143	52.4881	33.2734	45.0516	66.3477	49.7214	68.3281	69.4545	57.3873						37.9297	31.9048	38.0332	59.7122	30.7832	30.303	42.6184	25.1104	12	17.2628
	p27-/-	3.04807	5.91743	8.24618	27.8481	28.4367	12.6726	11.3602	4.11701	4.49907	5.68182						66.823	82.2018	85.5994	61.4627	69.0476	38.0991	28.1016	24.7021	24.1187	23.1331						30.129	11.8807	6.15447	10.6892	2.51572	49.2283	60.5381	71.1809	71.3822	71.1851
	Compare each cell mean with the other cell mean in that column.
	Number of families	1
	Number of comparisons per family	3
	Alpha	0.05
	Bonferroni's multiple comparisons test	Mean Diff.	95% CI of diff.	Significant?	Summary	Adjusted P Value
	p27+/+ - p27-/-
	LC3+ ATG5-	0.9896	-18.92 to 20.90	No	ns	> 0.9999
	LC3+ATG5+	4.933	-14.98 to 24.85	No	ns	> 0.9999
	ATG5+LC3-	-5.923	-25.84 to 13.99	No	ns	> 0.9999
	Test details	Mean 1	Mean 2	Mean Diff.	SE of diff.	N1	N2	t	DF
	p27+/+ - p27-/-
	LC3+ ATG5-	12.17	11.18	0.9896	8.059	10	10	0.1228	54
	LC3+ATG5+	55.26	50.33	4.933	8.059	10	10	0.6121	54
	ATG5+LC3-	32.57	38.49	-5.923	8.059	10	10	0.7349	54
