# Supplementary material for: p27 controls autophagic vesicle trafficking in glucose-deprived cells via the regulation of ATAT1-mediated microtubule acetylation
Source: Cell Death Dis. 2021 May 13;12(5):481. doi: 10.1038/s41419-021-03759-9 (PMC8119952; doi:10.1038/s41419-021-03759-9)
Supplement: Supplementary file 17 — Dataset Fig. S3 [file 41419_2021_3759_MOESM17_ESM.xlsx]

## Sheet: S3B
Fig. S3B		p=p70 S6K/p70 S6K fold change
		p27+/+				p27-/-
	0 h	1	1	1	1	1	1	1	1
	0 h + CQ	0.67808	0.919395	0.652767	0.856538	0.516923	1.45867	1.36484	1.48513
	48 h	0.161662	0.295139	0.238735	0.390317	0	0	0	0
	48 h + CQ	0	0.49224	0	0.016944	0	0	0	0
		Significant?	P value	Mean1	Mean2	Difference	SE of difference	t ratio	df
	0 h
	0 h + CQ		0.124123	0.776695	1.20639	-0.429698	0.240423	1.78726	6
	48 h	*	0.00133284	0.271463	0	0.271463	0.0481441	5.63856	6
	48 h + CQ		0.335916	0.127296	0	0.127296	0.121714	1.04587	6
	Statistical significance determined using the Sidak-Bonferroni method, with alpha=5.000%.

## Sheet: s3E
Fig. S3E		% of cells with predominantly perinucear autophagosomes
		p27+/+																																p27-/-
	SiCT	100	75	75	100	100	100	66.6667	75	100	66.6667	83.7838	56.25	78.5714	100	68.75	100	100	66.6667	85	62.5	83.3333	37.5	63.6364	53.3333	31.25	61.9048	100	50	62.5	100	53.3333		42.8571	25	62.5	17.6471	44.4444	37.5	20	10	40	45.4545	33.3333	54.5455	18.1818	35.2941	25	33.3333
	SiLAMTOR1	75	50	50	54.5455	50	33.3333	53.3333	45.4545	42.8571	77.7778	42.8571	24.1379	52.6316	45	61.2903	100	42.1053	47.0588	40	45.4545	50	0	38.8889	41.6667	26.6667	0	30	38.8889	25	8	33.3333		25	0	28.5714	9.09091	0	36.3636	25	18.1818	27.2727	44.4444	33.3333	16.6667	100	20.8333	25	50
	Compare each cell mean with the other cell mean in that column.
	Number of families	1
	Number of comparisons per family	2
	Alpha	0.05
	Bonferroni's multiple comparisons test	Mean Diff.	95% CI of diff.	Significant?	Summary	Adjusted P Value
	SiCT - SiLAMTOR1
	p27+/+	33.27	21.44 to 45.09	Yes	****	< 0.0001
	p27-/-	5.99	-6.134 to 18.11	No	ns	0.5284
	Test details	Mean 1	Mean 2	Mean Diff.	SE of diff.	N1	N2	t	DF
	SiCT - SiLAMTOR1
	p27+/+	76.02	42.75	33.27	5.208	31	31	6.388	117
	p27-/-	37.76	31.77	5.99	5.339	29	30	1.122	117
[truncated: 14 more columns]
