# Supplementary material for: p27 controls autophagic vesicle trafficking in glucose-deprived cells via the regulation of ATAT1-mediated microtubule acetylation
Source: Cell Death Dis. 2021 May 13;12(5):481. doi: 10.1038/s41419-021-03759-9 (PMC8119952; doi:10.1038/s41419-021-03759-9)
Supplement: Supplementary file 18 — Dataset Fig. S4 [file 41419_2021_3759_MOESM18_ESM.xlsx]

## Sheet: S4B
Fig. S4B	% of cells with predominantly perinuclear autiophagosomes
	p27+/+	p27-/-
	83.1	42.1
	77.6	45.4
		37.6
Table Analyzed	perinuclear LC3
Column B	p27-/-
vs.	vs.
Column A	p27+/+
Unpaired t test with Welch's correction
P value	0.0051
P value summary	**
Significantly different? (P < 0.05)	Yes
One- or two-tailed P value?	Two-tailed
Welch-corrected t, df	t=10.86 df=2.286
How big is the difference?
Mean ± SEM of column A	80.35 ± 2.750 N=2
Mean ± SEM of column B	41.70 ± 2.261 N=3
Difference between means	-38.65 ± 3.560
95% confidence interval	-52.27 to -25.03
R square	0.981
F test to compare variances
F,DFn, Dfd
P value
P value summary
Significantly different? (P < 0.05)
