# Supplementary material for: p27 controls autophagic vesicle trafficking in glucose-deprived cells via the regulation of ATAT1-mediated microtubule acetylation
Source: Cell Death Dis. 2021 May 13;12(5):481. doi: 10.1038/s41419-021-03759-9 (PMC8119952; doi:10.1038/s41419-021-03759-9)
Supplement: Supplementary file 19 — Dataset Fig. S5 [file 41419_2021_3759_MOESM19_ESM.xlsx]

## Sheet: S5B
Fig S5B	Full medium
		% of vesicles
		autophagosomes																																													autolysosomes
	p27 +/+ 0 h	59.1549	44.6154	79.1118	84.1191	94.5364	87.4809	52.0231	81.9632	97.9008	95.5405	90.4516	85.5556	90.0641	91.791	92.7487	89.8749	88.2936	82.0428	81.5409	66.131	39.3548	100	98.1308	99.0196	82.9023	91.7647	100	93.6	84.1737																	40.8451	55.3846	20.8882
	p27 +/+ 0 h TSA	92.7273	50.546	86.4322	94.0447	80.0885	36.036	84.2407	80.1956	92.8406	72.1707	81.9277	61.1111	71.2034	77.3684	90.5109	77.7096	81.4024	67.0213	83.0677	25.062	43.3498	75.4579	89.7527	81.3559	12.1951	82.131																				7.27273	49.454	13.5678
	p27 -/- 0 h	91.1552	73.374	65.5589	54.8578	99.0652	86.6666	48.9361	56.6929	90.7035	88.7943	86.9257	19.8198	76.5832	67.4	84.401	61.6314	89.4736	80.5164	82.8892	86.802	65.9121	76.5854	50	53.2289	16.99	45.454	65.0664	80.9816	88.5983	59.7285	11.7963															8.8448	26.626	34.4411
	p27-/- 0 h TSA	100	2.439	68.403	91.3136	87.8338	83.4459	79.8649	51.282	82.0561	82.9653	100	73.6152	95.4051	84.273	100	73.9286	73.4591	56.6326	60.7273	46.8978	66.6667	8.69565	47.7612	93.3674	90.4372	73.0198	75.6997	80.9422	73.1967	34.1463	85.0932	97.3554														0	97.561	31.597
	Within each column, compare rows (simple effects within columns)
	Number of families	2
	Number of comparisons per family	6
	Alpha	0.05
	Bonferroni's multiple comparisons test	Mean Diff.	95% CI of diff.	Significant?	Summary	Adjusted P Value
	autophagosomes
	p27 +/+ 0 h vs. p27 +/+ 0 h TSA	11.66	-3.562 to 26.88	No	ns	0.2557
	p27 +/+ 0 h vs. p27 -/- 0 h	15.63	1.066 to 30.19	Yes	*	0.0281
	p27 +/+ 0 h vs. p27-/- 0 h TSA	11.05	-3.398 to 25.50	No	ns	0.2576
	p27 +/+ 0 h TSA vs. p27 -/- 0 h	3.967	-11.02 to 18.96	No	ns	> 0.9999
	p27 +/+ 0 h TSA vs. p27-/- 0 h TSA	-0.6077	-15.49 to 14.27	No	ns	> 0.9999
	p27 -/- 0 h vs. p27-/- 0 h TSA	-4.574	-18.78 to 9.630	No	ns	> 0.9999
	autolysosomes
	p27 +/+ 0 h vs. p27 +/+ 0 h TSA	-11.66	-26.88 to 3.562	No	ns	0.2557
	p27 +/+ 0 h vs. p27 -/- 0 h	-13.41	-28.21 to 1.394	No	ns	0.1003
	p27 +/+ 0 h vs. p27-/- 0 h TSA	-11.05	-25.50 to 3.398	No	ns	0.2576
	p27 +/+ 0 h TSA vs. p27 -/- 0 h	-1.747	-16.97 to 13.48	No	ns	> 0.9999
	p27 +/+ 0 h TSA vs. p27-/- 0 h TSA	0.6077	-14.27 to 15.49	No	ns	> 0.9999
	p27 -/- 0 h vs. p27-/- 0 h TSA	2.354	-12.10 to 16.81	No	ns	> 0.9999
	Test details	Mean 1	Mean 2	Mean Diff.	SE of diff.	N1	N2	t	DF
	autophagosomes
	p27 +/+ 0 h vs. p27 +/+ 0 h TSA	83.58	71.92	11.66	5.719	29	26	2.039	226
	p27 +/+ 0 h vs. p27 -/- 0 h	83.58	67.95	15.63	5.471	29	31	2.857	226
	p27 +/+ 0 h vs. p27-/- 0 h TSA	83.58	72.53	11.05	5.429	29	32	2.036	226
	p27 +/+ 0 h TSA vs. p27 -/- 0 h	71.92	67.95	3.967	5.631	26	31	0.7044	226
	p27 +/+ 0 h TSA vs. p27-/- 0 h TSA	71.92	72.53	-0.6077	5.591	26	32	0.1087	226
	p27 -/- 0 h vs. p27-/- 0 h TSA	67.95	72.53	-4.574	5.337	31	32	0.8572	226
	autolysosomes
	p27 +/+ 0 h vs. p27 +/+ 0 h TSA	16.42	28.08	-11.66	5.719	29	26	2.039	226
	p27 +/+ 0 h vs. p27 -/- 0 h	16.42	29.83	-13.41	5.561	29	29	2.411	226
	p27 +/+ 0 h vs. p27-/- 0 h TSA	16.42	27.47	-11.05	5.429	29	32	2.036	226
	p27 +/+ 0 h TSA vs. p27 -/- 0 h	28.08	29.83	-1.747	5.719	26	29	0.3054	226
	p27 +/+ 0 h TSA vs. p27-/- 0 h TSA	28.08	27.47	0.6077	5.591	26	32	0.1087	226
	p27 -/- 0 h vs. p27-/- 0 h TSA	29.83	27.47	2.354	5.429	29	32	0.4336	226
[truncated: 29 more columns]

## Sheet: S5C
Fig. S5C	no gluc	% of vesicles
		autophagosomes																																													autolysosomes
	p27 +/+ 24 h no gluc	23.3438	56.0784	51.4644	43.0233	1.28205	77.2727	0	70	0	42.0234	86.9048	82.2222	0	31.2766	37.7358	68.9655	2.94118	41.5123	92.7273	85.1852	0	44.9102	88.9503	0	48.9062	65.7244	0	18	2.38095	35.8247	0	0.283286	21.6981	5.54272	52.9969	0	1.92878	0	59.7285	11.7963	27.553	0				76.6561	43.9216	48.5356
	p27 +/+ 24 no gluc TSA	39.801	14.4927	77.5132	51.5151	1.2931	86.6667	67.2727	77.1186	33.0986	67.1159	30.0469	48.4305	0	40.9091	11.3208	51.2887	47.4576	84.9582	69.1606	74.5283	30.7692	58.4772	52.0971	86.3481	0																					60.199	85.5072	22.4868
	p27-/- 24 h no gluc	62.2642	38.6139	89.9083	100	100	92.0238	96.3563	11.6923	19.4366	39.8496	5.68182	5.50459	44.7761	59.5294	58.9372	33.2553	0.182482	62.2283	40		14.7465	64.8649	66.25	49.6504	15.736	44.523																				37.7358	61.3861	10.0917
	p27-/- 24 no gluc TSA	13.9073	9.32476	0	0	6.06061	0	0	29.4118	0	6.31579	41.9437	0	0	5.70071	29.661	4.52675	0	0	8.71795	39.2027	0	53.7366	44.6541	0	71.3043	0																				86.0927	90.6752	100
	Within each column, compare rows (simple effects within columns)
	Number of families	2
	Number of comparisons per family	6
	Alpha	0.05
	Bonferroni's multiple comparisons test	Mean Diff.	95% CI of diff.	Significant?	Summary	Adjusted P Value
	autophagosomes
	p27 +/+ 24 h no gluc vs. p27 +/+ 24 no gluc TSA	-15.21	-34.37 to 3.954	No	ns	0.2145
	p27 +/+ 24 h no gluc vs. p27-/- 24 h no gluc	-15.78	-34.94 to 3.381	No	ns	0.1764
	p27 +/+ 24 h no gluc vs. p27-/- 24 no gluc TSA	18.84	-0.08358 to 37.77	No	ns	0.0517
	p27 +/+ 24 no gluc TSA vs. p27-/- 24 h no gluc	-0.5732	-22.03 to 20.88	No	ns	> 0.9999
	p27 +/+ 24 no gluc TSA vs. p27-/- 24 no gluc TSA	34.05	12.80 to 55.29	Yes	***	0.0002
	p27-/- 24 h no gluc vs. p27-/- 24 no gluc TSA	34.62	13.38 to 55.87	Yes	***	0.0001
	autolysosomes
	p27 +/+ 24 h no gluc vs. p27 +/+ 24 no gluc TSA	15.21	-3.954 to 34.37	No	ns	0.2145
	p27 +/+ 24 h no gluc vs. p27-/- 24 h no gluc	15.78	-3.381 to 34.94	No	ns	0.1764
	p27 +/+ 24 h no gluc vs. p27-/- 24 no gluc TSA	-18.84	-37.77 to 0.08358	No	ns	0.0517
	p27 +/+ 24 no gluc TSA vs. p27-/- 24 h no gluc	0.5732	-20.88 to 22.03	No	ns	> 0.9999
	p27 +/+ 24 no gluc TSA vs. p27-/- 24 no gluc TSA	-34.05	-55.29 to -12.80	Yes	***	0.0002
	p27-/- 24 h no gluc vs. p27-/- 24 no gluc TSA	-34.62	-55.87 to -13.38	Yes	***	0.0001
	Test details	Mean 1	Mean 2	Mean Diff.	SE of diff.	N1	N2	t	DF
	autophagosomes
	p27 +/+ 24 h no gluc vs. p27 +/+ 24 no gluc TSA	32.86	48.07	-15.21	7.199	42	25	2.112	228
	p27 +/+ 24 h no gluc vs. p27-/- 24 h no gluc	32.86	48.64	-15.78	7.199	42	25	2.192	228
	p27 +/+ 24 h no gluc vs. p27-/- 24 no gluc TSA	32.86	14.02	18.84	7.112	42	26	2.65	228
	p27 +/+ 24 no gluc TSA vs. p27-/- 24 h no gluc	48.07	48.64	-0.5732	8.061	25	25	0.07112	228
	p27 +/+ 24 no gluc TSA vs. p27-/- 24 no gluc TSA	48.07	14.02	34.05	7.983	25	26	4.265	228
	p27-/- 24 h no gluc vs. p27-/- 24 no gluc TSA	48.64	14.02	34.62	7.983	25	26	4.337	228
	autolysosomes
	p27 +/+ 24 h no gluc vs. p27 +/+ 24 no gluc TSA	67.14	51.93	15.21	7.199	42	25	2.112	228
	p27 +/+ 24 h no gluc vs. p27-/- 24 h no gluc	67.14	51.36	15.78	7.199	42	25	2.192	228
	p27 +/+ 24 h no gluc vs. p27-/- 24 no gluc TSA	67.14	85.98	-18.84	7.112	42	26	2.65	228
	p27 +/+ 24 no gluc TSA vs. p27-/- 24 h no gluc	51.93	51.36	0.5732	8.061	25	25	0.07112	228
	p27 +/+ 24 no gluc TSA vs. p27-/- 24 no gluc TSA	51.93	85.98	-34.05	7.983	25	26	4.265	228
	p27-/- 24 h no gluc vs. p27-/- 24 no gluc TSA	51.36	85.98	-34.62	7.983	25	26	4.337	228
[truncated: 39 more columns]

## Sheet: S5D
		LC3 tunover fold change
		p27+/+					p27-/-
	Full medium	1	1	1	1		1	1	1	1
	Full medium TSA	1.5335	0.733462	0.583355	0.515587		1.18871	0.994617	1.52401	0.763453
	Compare each cell mean with the other cell mean in that column.
	Number of families	1
	Number of comparisons per family	2
	Alpha	0.05
	Bonferroni's multiple comparisons test	Mean Diffw	95% CI of diffw	Significant?	Summary	Adjusted P Value
	Full medium - Full medium TSA
	p27+/+	0.1585	-0w3572 to 0w6743	No	ns	0.8933
	p27-/-	-0.1177	-0w6335 to 0w3981	No	ns	> 0w9999
	Test details	Mean 1	Mean 2	Mean Diffw	SE of diffw	N1	N2	t	DF
	Full medium - Full medium TSA
	p27+/+	1	0.8415	0.1585	0.2015	4	4	0.7868	12
	p27-/-	1	1.118	-0.1177	0.2015	4	4	0.5842	12

## Sheet: S5E
Fig S5E		LC3 tunover fold change
		p27+/+					p27-/-
	No gluc	1	1	1	1	1	1	1	1	1	1
	No gluc TSA	0.569225	0.986071	1.68526	1.226	0.646912	1.47109	1.32591	2.31392	1.17017	1.35314
	Compare each cell mean with the other cell mean in that column.
	Number of families	1
	Number of comparisons per family	2
	Alpha	0.05
	Bonferroni's multiple comparisons test	Mean Diffw	95% CI of diffw	Significant?	Summary	Adjusted P Value
	No gluc - No gluc TSA
	p27+/+	-0.02269	-0w5248 to 0w4794	No	ns	> 0w9999
	p27-/-	-0.5268	-1w029 to -0w02477	Yes	*	0.0391
	Test details	Mean 1	Mean 2	Mean Diffw	SE of diffw	N1	N2	t	DF
	No gluc - No gluc TSA
	p27+/+	1	1.023	-0.02269	0.203	5	5	0.1118	16
	p27-/-	1	1.527	-0.5268	0.203	5	5	2.595	16

## Sheet: S5F
Fig S5F		LC3 turnover fold change
		p27+/+			p27-/-
	No aa	1	1	1	1	1	1
	No aa TSA	1.38439	1.28238	1.80343	0.879806	0.336023	1.03311
	Compare each cell mean with the other cell mean in that column.
	Number of families	1
	Number of comparisons per family	2
	Alpha	0.05
	Bonferroni's multiple comparisons test	Mean Diff.	95% CI of diff.	Significant?	Summary
	No aa - No aa TSA
	p27+/+	-0.4901	-1.005 to 0.02523	No	ns
	p27-/-	0.2504	-0.2649 to 0.7656	No	ns
	Test details	Mean 1	Mean 2	Mean Diff.	SE of diff.	N1	N2	t	DF
	No aa - No aa TSA
	p27+/+	1	1.49	-0.4901	0.1873	3	3	2.617	8
	p27-/-	1	0.7496	0.2504	0.1873	3	3	1.337	8
