# Supplementary material for: p27 controls autophagic vesicle trafficking in glucose-deprived cells via the regulation of ATAT1-mediated microtubule acetylation
Source: Cell Death Dis. 2021 May 13;12(5):481. doi: 10.1038/s41419-021-03759-9 (PMC8119952; doi:10.1038/s41419-021-03759-9)
Supplement: Supplementary file 20 — Dataset Fig. S6 [file 41419_2021_3759_MOESM20_ESM.xlsx]

## Sheet: S6B
Fig S6B		% of cells with p62 accumulation
		p27+/+			p27-/-
	No glucose	18.5	17.3	15.8	56.1	31.8	34.2
	No glucose + TSA	26	18.8	32.5	7	7.6	20.2
	Compare each cell mean with the other cell mean in that column.
	Number of families	1
	Number of comparisons per family	2
	Alpha	0.05
	Bonferroni's multiple comparisons test	Mean Diff.	95% CI of diff.	Significant?	Summary	Adjusted P Value
	No glucose - No glucose + TSA
	p27+/+	-8.567	-27.49 to 10.35	No	ns	0.4961
	p27-/-	29.1	10.18 to 48.02	Yes	**	0.0057
	Test details	Mean 1	Mean 2	Mean Diff.	SE of diff.	N1	N2	t	DF
	No glucose - No glucose + TSA
	p27+/+	17.2	25.77	-8.567	6.876	3	3	1.246	8
	p27-/-	40.7	11.6	29.1	6.876	3	3	4.232	8
